# Supplementary material for: Flow-Mediated Skin Fluorescence Assessment of Microvascular Function in Connective Tissue Diseases: Associations with Nailfold Capillaroscopic Patterns
Source: J Clin Med. 2026 Jul 9;15(14):5357. doi: 10.3390/jcm15145357 (PMC13410150; doi:10.3390/jcm15145357)
Supplement: Supplementary file 1 [file jcm-15-05357-s001.zip]

Archive with 1 entries (1 files):
- jcm-4380840-supplementary.pdf
